# Supplementary material for: Antibiotic Resistance Detection and Concomitant Species Identification of ESKAPE Pathogens by Proteomics
Source: Mol Cell Proteomics. 2026 Feb 26;25(4):101539. doi: 10.1016/j.mcpro.2026.101539 (PMC13019794; doi:10.1016/j.mcpro.2026.101539)
Supplement: Protein Table [file mmc2.zip]

Archive with 1 entries (1 files):
- mcpro_101539_mmc2.tsv
